# Supplementary material for: Conserved genes and pathways in primary human fibroblast strains undergoing replicative and radiation induced senescence
Source: Biol Res. 2016 Jul 28;49:34. doi: 10.1186/s40659-016-0095-2 (PMC4963952; doi:10.1186/s40659-016-0095-2)
Supplement: Supplementary file 9 — 10.1186/s40659-016-0095-2 Regulation and function of genes associated with repair pathways during irradiation induced senescence. Differential regulation and function of (i) genes associated with DNA repair (Nucleotide excision, Base excision, Mismatch repair) and (ii) DNA replication pathways on 20 Gy irradiation induced senescence in MRC-5 fibroblasts and HFF strains. Blue color denotes that previous studies have functionally associated these genes with induction of senescence. [file 40659_2016_95_MOESM9_ESM.xlsx]

## Sheet: HFF and MRC-5
				HFF	MRC-5
		Pathways	Gene name
				Significant (log 2 fold change > 1)	Significant (log 2 fold change > 1)		Function; role/association in/ - cell proliferation - cell cycle arrest - tumor - apoptosis
		Nucleotide excision repair	RFC2	Down	Not significant		[144] The mRNA expression of DNA repair synthesis-related genes (DNA polymerase delta, replication factor C, and proliferating cell nuclear antigen) were markedly decreased in the cells from multiple elderly subjects compared with those from young subjects. Further, the protein level of DNA polymerase delta1, a catalytic subunit of the pivotal factor in repair synthesis, correlated with the mRNA …
			POLD1	Down	Not significant		[145] POLD1 downregulation by shRNA suppressed cell proliferation, cell cycle progression, and DNA synthesis in HEK293 cells. However, POLD1 overexpression had no significant effects on these processes. Finally, comet assay showed that POLD1 downregulation led to increased DNA damage. The analysis of the levels of proteins involved in DNA damage base excision and mismatch repair pathways, includi…
			POLE2	Down	Down
			LIG1	Down	Down
			RPA3	Down	Not significant
			RFC5	Down	Not significant
			PCNA	Down	Not significant
			RFC3	Down	Down
			RFC4	Down	Down
			POLE	Down	Not significant
		Base excision repair	NEIL3	Down	Down
			PARP1	Down	Not significant
			FEN1	Down	Not significant
			POLD1	Down	Not significant		[145] POLD1 downregulation by shRNA suppressed cell proliferation, cell cycle progression, and DNA synthesis in HEK293 cells. However, POLD1 overexpression had no significant effects on these processes. Finally, comet assay showed that POLD1 downregulation led to increased DNA damage. The analysis of the levels of proteins involved in DNA damage base excision and mismatch repair pathways, includi…
			POLE2	Down	Down
			LIG1	Down	Down
			PCNA	Down	Not significant
			POLE	Down	Not significant
		Mismatch repair pathway	EXO1	Down	Down
			POLD1	Down	Not significant
			LIG1	Down	Down
			PCNA	Down	Not significant
			MSH2	Down	Not significant
		DNA replication	POLA1	Down	Not significant		POLA1 is involved in DNA replication. In yeast, mutations in POLA1 reduce lifespan [145]. Age-related changes in POLA1 induction have been shown in rats [146]. Whether POLA1 is involved in human aging remains to be determined.
			PRIM1	Down	Down
			POLD1	Down	Not significant		[145] POLD1 downregulation by shRNA suppressed cell proliferation, cell cycle progression, and DNA synthesis in HEK293 cells. However, POLD1 overexpression had no significant effects on these processes. Finally, comet assay showed that POLD1 downregulation led to increased DNA damage. The analysis of the levels of proteins involved in DNA damage base excision and mismatch repair pathways, includi…
			POLE	Down	Not significant
			POLE2	Down	Down
			MCM2	Down	Down
			MCM3	Down	Down
			MCM4	Down	Down		All of the MCM2-7 proteins appeared to be downregulated in primary human esophageal keratinocytes upon replicative senescence [147] , mini-chromosome maintenance proteins (MCM) that are essential for the initiation of eukaryotic genome replication.
			MCM5	Down	Down
			MCM7	Down	Down
			RPA3	Down	Not significant
			PCNA	Down	Not significant
			RFC2	Down	Not significant		[144] The mRNA expression of DNA repair synthesis-related genes (DNA polymerase delta, replication factor C, and proliferating cell nuclear antigen) were markedly decreased in the cells from multiple elderly subjects compared with those from young subjects. Further, the protein level of DNA polymerase delta1, a catalytic subunit of the pivotal factor in repair synthesis, correlated with the mRNA …
			RFC3	Down	Down
			RFC4	Down	Down
			RNASEH2A	Down	Down
			DNA2	Down	Down
			LIG1	Down	Down
			FEN1	Down	Not significant
