# Supplementary material for: Conserved genes and pathways in primary human fibroblast strains undergoing replicative and radiation induced senescence
Source: Biol Res. 2016 Jul 28;49:34. doi: 10.1186/s40659-016-0095-2 (PMC4963952; doi:10.1186/s40659-016-0095-2)
Supplement: Supplementary file 10 — 10.1186/s40659-016-0095-2 Function of genes associated with common differentially regulated pathways during replicative and pre-mature senescence induction. Function of each of the genes associated with the commonly differentially regulated pathways (up- and down-regulated) on replicative and 20 Gy irradiation induced senescence in the MRC-5 fibroblasts and HFF strains. Blue color denotes that previous studies have functionally associated these genes with induction of senescence. [file 40659_2016_95_MOESM10_ESM.xlsx]

## Sheet: HFF - Down-reg pathways
Gene regulation	Pathways	Gene	Previous studies associating the gene with senescence or aging (in blue)	Function / role/association of gene with cell proliferation or senescence or cell cycle arrest or tumor formation or apoptosis
	Cell Cycle
Up-reg		CDC14A	[148]	Similar to protein tyrosine phosphatase involved in exit of cell mitosis and initiation of DNA replication, suggesting a role in cell cycle control. This protein has been shown to interact with, and dephosphorylate tumor suppressor protein p53, and is thought to regulate the function of p53.
		TGFB2	[84]	Reveals that over-expression of this gene results in cell cycle arrest or senescence [84]. TGF-beta 2 has suppressive effects on interleukin-2 dependent T-cell growth. Gene encodes a member of TGFB family of proteins which are multifunctional peptides that regulate proliferation, differentiation, adhesion, migration, and other functions in many cell types by transducing their signal through combi…
		CDKN2B	[34, 149, 150]	This gene lies adjacent to the tumor suppressor gene CDKN2A in a region that is frequently mutated and deleted in a wide variety of tumors. The gene encodes a cyclin-dependent kinase inhibitor, also known as p15Ink4b protein, which forms a complex with CDK4 or CDK6, and prevents the activation of the CDK kinases by cyclin D, thus the encoded protein functions as a cell growth regulator that inhib…
Down-reg		CDC45	[151]	Cdc45 protein is absent from long-term quiescent, terminally differentiated and senescent human cells [151], an essential protein required to the initiation of DNA replication. Cdc45 is a member of the highly conserved multiprotein complex including Cdc6/Cdc18, the minichromosome maintenance proteins (MCMs) and DNA polymerase, which is important for early steps of DNA replication in eukaryotes. T…
		PLK1	[152]	Downregulation of Polo-like kinase 1 induces cellular senescence in human primary cells through a p53-dependent pathway [151], Serine/threonine-protein kinase that performs several important functions throughout M phase of the cell cycle, including the regulation of centrosome maturation and spindle assembly, the removal of cohesins from chromosome arms, the inactivation of anaphase-promoting com…
		PTTG1	[153]	Overexpression of the pituitary tumor transforming gene induces p53-dependent senescence through activating DNA damage response pathway in normal human fibroblasts [153]. The encoded protein is a homolog of yeast securin proteins, which prevent separins from promoting sister chromatid separation. It is an anaphase-promoting complex (APC) substrate that associates with a separin until activation o…
		CDC25C	[154]	CDC25C down-regulated during up-regulation of p21 [154]. This gene is highly conserved during evolution and it plays a key role in the regulation of cell division. The encoded protein is a tyrosine phosphatase and belongs to the Cdc25 phosphatase family. It directs dephosphorylation of cyclin B-bound CDC2 and triggers entry into mitosis. It is also thought to suppress p53-induced growth arrest.
		CDC20	[155]	CDC20 is negatively regulated by p53 [152]. CDC20 appears to act as a regulatory protein interacting with several other proteins at multiple points in the cell cycle. It is required for two microtubule-dependent processes, nuclear movement prior to anaphase and chromosome separation.
		CCNB1	[156]	The decrease in cyclin B1 levels that is induced by DNA damage leads to polyploidization in DNA damage-induced senescence [156]. The protein encoded by this gene is a regulatory protein involved in mitosis. The gene product complexes with p34(cdc2) to form the maturation-promoting factor (MPF). Two alternative transcripts have been found, a constitutively expressed transcript and a cell cycle-reg…
		CDKN2A	[157]	CDKN2A gene expression acts as an on/off switch for cell proliferation and the prevention of spread of cells with damaged genetic material that could otherwise lead to cancers. However, the more CDKN2A expressed in a tissue, the less function it has.
		ORC1	[158]	MLN4924-induced senescence is associated with cellular response to DNA damage, triggered by accumulation of DNA-licensing proteins CDT1 and ORC1, as a result of inactivation of CRL/SCF E3s [158], Component of the origin recognition complex (ORC) that binds origins of replication. DNA-binding is ATP-dependent.
		RBL1	[73]	[73] showed a non-overlapping role of RB1/p105 with respect to the other RB family members during oncogenic RAS-induced senescence in IMR-90 human diploid fibroblasts. Using short hairpin RNAs (shRNAs) specific for each RB family member, the authors observed that only the suppression of RB1/p105 and not that of RBL1/p107 and RBL2/p130 reduced the accumulation of SA-β-gal and SAHFs formation., The…
		PCNA	[159]	The protein encoded by this gene is found in the nucleus and is a cofactor of DNA polymerase delta. The encoded protein acts as a homotrimer and helps increase the processivity of leading strand synthesis during DNA replication. In response to DNA damage, this protein is ubiquitinated and is involved in the RAD6-dependent DNA repair pathway.
		PRKDC	[160]	Part of a DNA repair complex.
		CHEK1	[161]	Chk1 directs senescence and mitotic catastrophe in recovery from G₂ checkpoint arrest [161]. The protein encoded by this gene belongs to the Ser/Thr protein kinase family. It is required for checkpoint mediated cell cycle arrest in response to DNA damage or the presence of unreplicated DNA. This protein acts to integrate signals from ATM and ATR, two cell cycle proteins involved in DNA damage res…
		CDC25A	[162]	Reduction of Cdc25A contributes to cyclin E1-Cdk2 inhibition at senescence in human mammary epithelial cells [162]. DC25A is a member of the CDC25 family of phosphatases. CDC25A is required for progression from G1 to the S phase of the cell cycle. It activates the cyclin-dependent kinase CDC2 by removing two phosphate groups. CDC25A is specifically degraded in response to DNA damage, which preven…
		TTK	[163]	This gene encodes a dual specificity protein kinase with the ability to phosphorylate tyrosine, serine and threonine. Associated with cell proliferation, this protein is essential for chromosome alignment at the centromere during mitosis and is required for centrosome duplication. It has been found to be a critical mitotic checkpoint protein for accurate segregation of chromosomes during mitosis.…
		MAD2L2	[164]	Adapter protein able to interact with different proteins and involved in different biological processes. Mediates the interaction between the error-prone DNA polymerase zeta catalytic subunit REV3L and the inserter polymerase REV1, thereby mediating the second polymerase switching in translesion DNA synthesis. Translesion DNA synthesis releases the replication blockade of replicative polymerases,…
		MAD1L1		Component of the spindle-assembly checkpoint that prevents the onset of anaphase until all chromosomes are properly aligned at the metaphase plate. May recruit MAD2L1 to unattached kinetochores. Has a role in the correct positioning of the septum. Required for anchoring MAD2L1 to the nuclear periphery. Binds to the TERT promoter and represses telomerase expression, possibly by interfering with MY…
		BUB1B	[165]	p21 both attenuates and drives senescence and aging in BubR1 progeroid mice [165]. Consistent with other models of accelerated aging, senescent cells accumulated in tissues as well as in mouse embryonic fibroblast (MEF) cultures from Bub1bH/H mice, This gene encodes a kinase involved in spindle checkpoint function. The protein has been localized to the kinetochore and plays a role in the inhibiti…
		BUB3	[165]	Has a dual function in spindle-assembly checkpoint signaling and in promoting the establishment of correct kinetochore-microtubule (K-MT) attachments. Promotes the formation of stable end-on bipolar attachments. Necessary for kinetochore localization of BUB1. Regulates chromosome segregation during oocyte meiosis. The BUB1/BUB3 complex plays a role in the inhibition of anaphase-promoting complex …
		SMC3	[166]	DNA repair gene. Central component of cohesin, a complex required for chromosome cohesion during the cell cycle. The cohesin complex may form a large proteinaceous ring within which sister chromatids can be trapped. At anaphase, the complex is cleaved and dissociates from chromatin, allowing sister chromatids to segregate. Cohesion is coupled to DNA replication and is involved in DNA repair. The …
		ESPL1		Caspase-like protease, which plays a central role in the chromosome segregation by cleaving the SCC1/RAD21 subunit of the cohesin complex at the onset of anaphase. During most of the cell cycle, it is inactivated by different mechanisms.
		CDC25B		Cdc25 is a dual specificity phosphatase with three isoforms in mammalian cells - cdc25A, B and C. Cdc25 activates cdk complexes that control progression through the cell cycle.
		CCNA2	[93]	The retinoblastoma (Rb) protein mediates heterochromatin formation at the promoters of E2 transcription factor 1 (E2F1) target genes, such as proliferating cell nuclear antigen and cyclin A2 (CCNA2), and represses these genes during cellular senescence [93]. In oncogene-transformed MEFs lacking both genes, tumor formation was strongly suppressed in a manner associated with decreased proliferation…
		CDK1	[168]	Immortalization in a normal foreskin fibroblast culture following transduction of cyclin A2 or cdk1 genes in retroviral vectors [168]; Age-associated decline in cdk1 activity delays cell cycle progression of human T lymphocytes, This low cdk1 activity is likely to postpone the progression through the G2/M transition and participates in the dysfunction of the cell cycle during the process of aging…
		CDK2	[170]	This gene encodes a member of a family of serine/threonine protein kinases that participate in cell cycle regulation. The encoded protein is the catalytic subunit of the cyclin-dependent protein kinase complex, which regulates progression through the cell cycle. Activity of this protein is especially critical during the G1 to S phase transition. This protein associates with and regulated by other…
		CDC6	[171, 172]	At least in one study, CDC6 overexpression in human primary fibroblasts triggered the DDR and drove the cells into senescence [171]. This observation is at odds with the report that CDC6 overexpression represses the INK4/ARF locus and promotes proliferation [169], Involved in the initiation of DNA replication. Also participates in checkpoint controls that ensure DNA replication is completed befor…
		ORC6	[173]	Component of the origin recognition complex (ORC) that binds origins of replication. DNA-binding is ATP-dependent. Highly expressed in colon cancer cells.
		CDC7	[174]	Cell division cycle protein with kinase activity that is critical for the G1/S transition. The yeast homolog is also essential for initiation of DNA replication as cell division occurs. Overexpression of this gene product may be associated with neoplastic transformation for some tumors.
		DBF4		Dbf4 is direct downstream target of ataxia telangiectasia mutated (ATM) and ataxia telangiectasia and Rad3-related (ATR) protein to regulate intra-S-phase checkpoint.
		PKMYT1		This gene encodes a member of the serine/threonine protein kinase family. The encoded protein is a membrane-associated kinase that negatively regulates the G2/M transition of the cell cycle by phosphorylating and inactivating cyclin-dependent kinase 1. The activity of the encoded protein is regulated by polo-like kinase 1.

## Sheet: MRC-5 - Down-reg pathways
Gene regulation	Pathways	Gene	Link with senescence / aging (in blue)	Function; role/association in/ - cell proliferation - senescence - cell cycle arrest - tumor - apoptosis
	Cell Cycle
Up-reg		TGFB2	[84]	[84] reveals that over-expression of this gene results in cell cycle arrest or senescence. TGF-beta 2 has suppressive effects on interleukin-2 dependent T-cell growth. Gene encodes a member of TGFB family of proteins which are multifunctional peptides that regulate proliferation, differentiation, adhesion, migration, and other functions in many cell types by transducing their signal through combi…
Down-reg		CDC45	[151]	Cdc45 protein is absent from long-term quiescent, terminally differentiated and senescent human cells [151], an essential protein required to the initiation of DNA replication. Cdc45 is a member of the highly conserved multiprotein complex including Cdc6/Cdc18, the minichromosome maintenance proteins (MCMs) and DNA polymerase, which is important for early steps of DNA replication in eukaryotes. T…
		GADD45G	[175]	Gadd45 proteins have been implicated in the cellular response to physiological or environmental stress and the accompanying cell cycle arrest, DNA repair, cell survival and senescence or apoptosis. Although their molecular function is well studied, the expression and role of Gadd45 genes during embryonic development in mice is largely unknown.
		PKMYT1		This gene encodes a member of the serine/threonine protein kinase family. The encoded protein is a membrane-associated kinase that negatively regulates the G2/M transition of the cell cycle by phosphorylating and inactivating cyclin-dependent kinase 1. The activity of the encoded protein is regulated by polo-like kinase 1.
		E2F2	[176]	Accelerated DNA replication in E2F1- and E2F2-deficient macrophages leads to induction of the DNA damage response and p21(CIP1)-dependent senescence [176], E2F1, E2F2, and E2F3 function to regulate expression of a relatively large set of genes that are induced at the G1 to S phase transition during the cell cycle. Many of these target genes encode proteins that are important for cell cycle progre…
		ESPL1		Caspase-like protease, which plays a central role in the chromosome segregation by cleaving the SCC1/RAD21 subunit of the cohesin complex at the onset of anaphase. During most of the cell cycle, it is inactivated by different mechanisms.
		CDC20	[155]	CDC20 appears to act as a regulatory protein interacting with several other proteins at multiple points in the cell cycle. It is required for two microtubule-dependent processes, nuclear movement prior to anaphase and chromosome separation.
		BUB1B	[165]	Consistent with other models of accelerated aging, senescent cells accumulated in tissues as well as in mouse embryonic fibroblast (MEF) cultures from Bub1bH/H mice, This gene encodes a kinase involved in spindle checkpoint function. The protein has been localized to the kinetochore and plays a role in the inhibition of the anaphase-promoting complex/cyclosome (APC/C), delaying the onset of anaph…
		BUB1	[177]	[177] used antisense and ribozyme-mediated temporary inhibition of BUB1 to study the consequences of mitotic checkpoint failure on the development of aneuploidy. The analysis of cell colonies selected by soft agar growth showed evidence of chromosome instability and delayed senescence, without being tumorigenic in nude mice [148]. Serine/threonine-protein kinase that performs 2 crucial functions …
		TTK	[163]	This gene encodes a dual specificity protein kinase with the ability to phosphorylate tyrosine, serine and threonine. Associated with cell proliferation, this protein is essential for chromosome alignment at the centromere during mitosis and is required for centrosome duplication. It has been found to be a critical mitotic checkpoint protein for accurate segregation of chromosomes during mitosis.…
		ORC1	[158]	MLN4924-induced senescence is associated with cellular response to DNA damage, triggered by accumulation of DNA-licensing proteins CDT1 and ORC1, as a result of inactivation of CRL/SCF E3s, Component of the origin recognition complex (ORC) that binds origins of replication. DNA-binding is ATP-dependent.
		ORC6	[173]	Component of the origin recognition complex (ORC) that binds origins of replication. DNA-binding is ATP-dependent. Highly expressed in colon cancer cells.
		PCNA	[159]	The protein encoded by this gene is found in the nucleus and is a cofactor of DNA polymerase delta. The encoded protein acts as a homotrimer and helps increase the processivity of leading strand synthesis during DNA replication. In response to DNA damage, this protein is ubiquitinated and is involved in the RAD6-dependent DNA repair pathway.
		MYC	[138]	[143] Reveals reduced MYC expression increasing lifespan where as [138] shows a down-regulation of this gene on senescence.
		MCM2	[147]	All of the MCM2-7 proteins appeared to be downregulated in primary human esophageal keratinocytes upon replicative senescence [147] , mini-chromosome maintenance proteins (MCM) that are essential for the initiation of eukaryotic genome replication.
		MCM3	[147]	All of the MCM2-7 proteins appeared to be downregulated in primary human esophageal keratinocytes upon replicative senescence [147] , mini-chromosome maintenance proteins (MCM) that are essential for the initiation of eukaryotic genome replication.
		MCM5	[147]	All of the MCM2-7 proteins appeared to be downregulated in primary human esophageal keratinocytes upon replicative senescence [147] , mini-chromosome maintenance proteins (MCM) that are essential for the initiation of eukaryotic genome replication.
		MCM6	[147]	All of the MCM2-7 proteins appeared to be downregulated in primary human esophageal keratinocytes upon replicative senescence [147] , mini-chromosome maintenance proteins (MCM) that are essential for the initiation of eukaryotic genome replication.
		MCM7	[147]	All of the MCM2-7 proteins appeared to be downregulated in primary human esophageal keratinocytes upon replicative senescence [147] , mini-chromosome maintenance proteins (MCM) that are essential for the initiation of eukaryotic genome replication.

## Sheet: HFF - Up-regulated pathways
Gene regulation	Pathways	Gene	Link with senescence /aging (in blue)	Function; role/association in/ - cell proliferation - senescence - cell cycle arrest - tumor - apoptosis
	Arrhythmogenic right
	ventricular cardiomyopathy
Up-reg		ITGA11		ITGA11 is a member of integrins that binds to collagen and is involved in cell attachment, cell migration and collagen reorganization on mesenchymal nonmuscle cells
		CACNA2D3		The alpha-2/delta subunit of voltage-dependent calcium channels regulates calcium current density and activation/inactivation kinetics of the calcium channel.
		SLC8A1		Rapidly transports Ca(2+) during excitation-contraction coupling. Ca(2+) is extruded from the cell during relaxation so as to prevent overloading of intracellular stores. Diseases associated with SLC8A1 include aromatase deficiency.
		PKP2		May play a role in junctional plaques. Gene is shown to be involved in cell cycle progression.
		CDH2		Cadherins are calcium-dependent cell adhesion proteins. They preferentially interact with themselves in a homophilic manner in connecting cells; cadherins may thus contribute to the sorting of heterogeneous cell types. Acts as a regulator of neural stem cells quiescence.
		SGCD	[178]	Among the differentially regulated genes in fibroblast strains with age in [178]. Component of the sarcoglycan complex, a subcomplex of the dystrophin-glycoprotein complex which forms a link between the F-actin cytoskeleton and the extracellular matrix
		ITG8		Integrins are heterodimeric transmembrane receptor proteins that mediate numerous cellular processes including cell adhesion, cytoskeletal rearrangement, and activation of cell signaling pathways.
		LAMA2	[179]	Similar to SGCD (as above). Laminin, an extracellular protein, is a major component of the basement membrane. It is thought to mediate the attachment, migration, and organization of cells into tissues during embryonic development by interacting with other extracellular matrix components.
		CACNG4		Regulates the trafficking and gating properties of AMPA-selective glutamate receptors (AMPARs). Promotes their targeting to the cell membrane and synapses and modulates their gating properties by slowing their rates of activation, deactivation and desensitization and by mediating their resensitization.
		SGCG		Component of the sarcoglycan complex
		DAG1		Dystroglycan is a laminin binding component of the dystrophin-glycoprotein complex which provides a linkage between the subsarcolemmal cytoskeleton and the extracellular matrix.
		PKP2		Plakophilin proteins contain numerous armadillo repeats, localize to cell desmosomes and nuclei, and participate in linking cadherins to intermediate filaments in the cytoskeleton.
Down-reg		CACNG7		Regulates the trafficking and gating properties of AMPA-selective glutamate receptors (AMPARs). Promotes their targeting to the cell membrane and synapses and modulates their gating properties by slowing their rates of activation, deactivation and desensitization and by mediating their resensitization.
		TCF7	[180]	Decreases with age in human thymus [179]. The protein encoded by this gene is a transcriptional activator that plays an important role in lymphocyte differentiation. This gene is expressed predominantly in T-cells. The encoded protein can bind an enhancer element and activate the CD3E gene, and it also may repress the CTNNB1 and TCF7L2 genes through a feedback mechanism.
		ACTN3		The encoded protein is primarily expressed in skeletal muscle and functions as a structural component of sarcomeric Z line.
	Cell adhesion
Up-reg		NLGN1		Cell surface protein involved in cell-cell-interactions via its interactions with neurexin family members. Plays a role in synapse function and synaptic signal transmission, and probably mediates its effects by recruiting and clustering other synaptic proteins.
		NRCAM		Cell adhesion, ankyrin-binding protein involved in neuron-neuron adhesion.
		CD34	[181]	Possible adhesion molecule with a role in early hematopoiesis by mediating the attachment of stem cells to the bone marrow extracellular matrix or directly to stromal cells. Could act as a scaffold for the attachment of lineage specific glycans, allowing stem cells to bind to lectins expressed by stromal cells or other marrow components. Decline in Haematopoietic stem cells.
		ICOSLG		Up-regulated in down-syndrome samples. Ligand for the T-cell-specific cell surface receptor ICOS. Acts as a costimulatory signal for T-cell proliferation and cytokine secretion; induces also B-cell proliferation and differentiation into plasma cells. Could play an important role in mediating local tissue responses to inflammatory conditions, as well as in modulating the secondary immune response …
		CADM1		Mediates homophilic cell-cell adhesion in a Ca(2+)-independent manner. Also mediates heterophilic cell-cell adhesion with CADM3 and PVRL3 in a Ca(2+)-independent manner. Acts as a tumor suppressor in non-small-cell lung cancer (NSCLC) cells. Interaction with CRTAM promotes natural killer (NK) cell cytotoxicity and interferon-gamma (IFN-gamma) secretion by CD8+ cells in vitro as well as NK cell-me…
		CDH2		Cadherins are calcium-dependent cell adhesion proteins. They preferentially interact with themselves in a homophilic manner in connecting cells; cadherins may thus contribute to the sorting of heterogeneous cell types. Acts as a regulator of neural stem cells quiescence.
		JAM2		May play a role in the processes of lymphocyte homing to secondary lymphoid organs.
		NRXN3		Neuronal cell surface protein that may be involved in cell recognition and cell adhesion. May play a role in angiogenesis.
		L1CAM		Cell adhesion molecule with an important role in the development of the nervous system. Involved in neuron-neuron adhesion, neurite fasciculation, outgrowth of neurites, etc. Binds to axonin on neurons.
		HLA-F	[182]	Female specific gene longevity association. Involved in the presentation of foreign antigens to the immune system.
		CLDN1		Claudins function as major constituents of the tight junction complexes that regulate the permeability of epithelia. While some claudin family members play essential roles in the formation of impermeable barriers, others mediate the permeability to ions and small molecules. Senescence associated epithelial membrane protein 1.
		HLA-A & HLA-B	[183]	Decreases with aging of peripheral blood mononuclear cells.
		ITG8		Integrins are heterodimeric transmembrane receptor proteins that mediate numerous cellular processes including cell adhesion, cytoskeletal rearrangement, and activation of cell signaling pathways.
Down-reg		CDH3		Cadherins are calcium-dependent cell adhesion proteins.
		VCAN		This gene is a member of the aggrecan/versican proteoglycan family. The protein encoded is a large chondroitin sulfate proteoglycan and is a major component of the extracellular matrix. This protein is involved in cell adhesion, proliferation, proliferation, migration and angiogenesis and plays a central role in tissue morphogenesis and maintenance.
		MPZ		Myelin protein zero.
		CLDN11		Plays a major role in tight junction-specific obliteration of the intercellular space, through calcium-independent cell-adhesion activity.
		CD274		Involved in the costimulatory signal, essential for T-cell proliferation and production of IL10 and IFNG, in an IL2-dependent and a PDCD1-independent manner.
		CLDN24		Plays a major role in tight junction-specific obliteration of the intercellular space, through calcium-independent cell-adhesion activity.
		ITGA6		Integrin alpha-6/beta-1 is a receptor for laminin on platelets. Integrin alpha-6/beta-4 is a receptor for laminin in epithelial cells and it plays a critical structural role in the hemidesmosome.
	Dilated cardiomyopathy
Up-reg		IGF1	[184, 185]	The protein encoded by this gene is similar to insulin in function and structure and is a member of a family of proteins involved in mediating growth and development.
		ITGA11		This protein contains an I domain, is expressed in muscle tissue, dimerizes with beta 1 integrin in vitro, and appears to bind collagen in this form. Therefore, the protein may be involved in attaching muscle tissue to the extracellular matrix.
		CACNA2D3		The alpha-2/delta subunit of voltage-dependent calcium channels regulates calcium current density and activation/inactivation kinetics of the calcium channel.
		SLC8A1		Rapidly transports Ca(2+) during excitation-contraction coupling. Ca(2+) is extruded from the cell during relaxation so as to prevent overloading of intracellular stores. Diseases associated with SLC8A1 include aromatase deficiency.
		ACTC1		Actins are highly conserved proteins that are involved in various types of cell motility and are ubiquitously expressed in all eukaryotic cells.
		SGCD	[178]	Among the differentially regulated genes in fibroblast strains with age [178]. Component of the sarcoglycan complex, a subcomplex of the dystrophin-glycoprotein complex which forms a link between the F-actin cytoskeleton and the extracellular matrix.
		SGCG		Component of the sarcoglycan complex.
		ITG8		Integrins are heterodimeric transmembrane receptor proteins that mediate numerous cellular processes including cell adhesion, cytoskeletal rearrangement, and activation of cell signaling pathways.
		LAMA2	[179]	Laminin, an extracellular protein, is a major component of the basement membrane. It is thought to mediate the attachment, migration, and organization of cells into tissues during embryonic development by interacting with other extracellular matrix components.
		TGFB2	[84]	[84] reveals that over-expression of this gene results in cell cycle arrest or senescence. TGF-beta 2 has suppressive effects on interleukin-2 dependent T-cell growth. Gene encodes a member of TGFB family of proteins which are multifunctional peptides that regulate proliferation, differentiation, adhesion, migration, and other functions in many cell types by transducing their signal through combi…
		MYL3		Myosins are a large family of motor proteins that share the common features of ATP hydrolysis, actin binding and potential for kinetic energy transduction. Originally isolated from muscle cells (hence the name), almost all eukaryotic cells are now known to contain myosins.
		TNNT2		The protein encoded by this gene is the tropomyosin-binding subunit of the troponin complex, which is located on the thin filament of striated muscles and regulates muscle contraction in response to alterations in intracellular calcium ion concentration.
		CACNG4		Regulates the trafficking and gating properties of AMPA-selective glutamate receptors (AMPARs). Promotes their targeting to the cell membrane and synapses and modulates their gating properties by slowing their rates of activation, deactivation and desensitization and by mediating their resensitization.
		DAG1		The dystroglycan complex is involved in a number of processes including laminin and basement membrane assembly, sarcolemmal stability, cell survival, peripheral nerve myelination, nodal structure, cell migration, and epithelial polarization.
Down-reg		CACNG7		Regulates the trafficking and gating properties of AMPA-selective glutamate receptors (AMPARs). Promotes their targeting to the cell membrane and synapses and modulates their gating properties by slowing their rates of activation, deactivation and desensitization and by mediating their resensitization.
	ECM receptor interaction
Up-reg		GP1BB		Gp-Ib, a surface membrane protein of platelets, participates in the formation of platelet plugs by binding to von Willebrand factor, which is already bound to the subendothelium.
		CD36	[124]	[124] - Overexpression of this gene in senescence HDFs. Binds to collagen, thrombospondin, anionic phospholipids and oxidized low-density lipoprotein (oxLDL). May function as a cell adhesion molecule. [124] - Over expressed in senescent Human diploid fibroblasts
		ITGA11		ITGA11 is a member of integrins that binds to collagen and is involved in cell attachment, cell migration and collagen reorganization on mesenchymal nonmuscle cells.
		RELN	[186]	[186] - Reduced in WI-38 during senescence.This gene encodes a large secreted extracellular matrix protein thought to control cell-cell interactions critical for cell positioning and neuronal migration during brain development. This protein may be involved in schizophrenia, autism, bipolar disorder, major depression and in migration defects associated with temporal lobe epilepsy.
		LAMA5	[187]	[187] - Associated with senescence and is up-regulated. Binding to cells via a high affinity receptor, laminin is thought to mediate the attachment, migration and organization of cells into tissues during embryonic development by interacting with other extracellular matrix components.
		ITG8		Integrins are heterodimeric transmembrane receptor proteins that mediate numerous cellular processes including cell adhesion, cytoskeletal rearrangement, and activation of cell signaling pathways.
		LAMA2	[179]	Laminin, an extracellular protein, is a major component of the basement membrane. It is thought to mediate the attachment, migration, and organization of cells into tissues during embryonic development by interacting with other extracellular matrix components.
		DAG1		The dystroglycan complex is involved in a number of processes including laminin and basement membrane assembly, sarcolemmal stability, cell survival, peripheral nerve myelination, nodal structure, cell migration, and epithelial polarization.
		ITGA1	[100]	This gene encodes the alpha 1 subunit of integrin receptors. This protein heterodimerizes with the beta 1 subunit to form a cell-surface receptor for collagen and laminin. The heterodimeric receptor is involved in cell-cell adhesion and may play a role in inflammation and fibrosis. [100] - Among genes differentially regulated.
Down-reg		GP5		The GPIb-V-IX complex functions as the vWF receptor and mediates vWF-dependent platelet adhesion to blood vessels. The adhesion of platelets to injured vascular surfaces in the arterial circulation is a critical initiating event in hemostasis.
		TSP5 (COMP)		May play a role in the structural integrity of cartilage via its interaction with other extracellular matrix proteins such as the collagens and fibronectin. Can mediate the interaction of chondrocytes with the cartilage extracellular matrix through interaction with cell surface integrin receptors. Could play a role in the pathogenesis of osteoarthritis. Potent suppressor of apoptosis in both prim…
		THBS4		Adhesive glycoprotein that mediates cell-to-cell and cell-to-matrix interactions and is involved in various processes including cellular proliferation, migration, adhesion and attachment, inflammatory response to CNS injury, regulation of vascular inflammation and adaptive responses of the heart to pressure overload and in myocardial function and remodeling.
		COL4A6		Type IV collagen is the major structural component of glomerular basement membranes (GBM), forming a chicken-wire meshwork together with laminins, proteoglycans and entactin/nidogen.
		SPP1	[185]	Acts as a cytokine involved in enhancing production of interferon-gamma and interleukin-12 and reducing production of interleukin-10 and is essential in the pathway that leads to type I immunity.
		COL11A1		May play an important role in fibrillogenesis by controlling lateral growth of collagen II fibrils. The human COL11A1 gene has been shown to be up-regulated in stromal cells of colorectal tumours.
		ITGA2		Integrins
		ITGA6		Integrins
		HMMR		Involved in cell motility. When hyaluronan binds to HMMR, the phosphorylation of a number of proteins, including PTK2/FAK1 occurs. May also be involved in cellular transformation and metastasis formation, and in regulating extracellular-regulated kinase (ERK) activity.
		GP1BA		GP-Ib, a surface membrane protein of platelets, participates in the formation of platelet plugs by binding to the A1 domain of vWF, which is already bound to the subendothelium.
	PPAR signaling pathway
Up-reg		CD36	[124]	[124] - Overexpression of this gene in senescence HDFs. Binds to collagen, thrombospondin, anionic phospholipids and oxidized low-density lipoprotein (oxLDL). May function as a cell adhesion molecule.
		PCK2		Catalyzes the conversion of oxaloacetate (OAA) to phosphoenolpyruvate (PEP), the rate-limiting step in the metabolic pathway that produces glucose from lactate and other precursors derived from the citric acid cycle.
		FABP2		FABP are thought to play a role in the intracellular transport of long-chain fatty acids and their acyl-CoA esters. FABP2 is probably involved in triglyceride-rich lipoprotein synthesis. Binds saturated long-chain fatty acids with a high affinity, but binds with a lower affinity to unsaturated long-chain fatty acids. FABP2 may also help maintain energy homeostasis by functioning as a lipid sensor.
		PLIN1		Modulator of adipocyte lipid metabolism. Coats lipid storage droplets to protect them from breakdown by hormone-sensitive lipase (HSL). Its absence may result in leanness. Plays a role in unilocular lipid droplet formation by activating CIDEC.
		ACSL5		Play a key role in lipid biosynthesis and fatty acid degradation.
		CYP27A1	[189]	The cytochrome P450 proteins are monooxygenases which catalyze many reactions involved in drug metabolism and synthesis of cholesterol, steroids and other lipids. This mitochondrial protein oxidizes cholesterol intermediates as part of the bile synthesis pathway. Since the conversion of cholesterol to bile acids is the major route for removing cholesterol from the body, this protein is important …
Down-reg		FABP5	[190]	FABPs roles include fatty acid uptake, transport, and metabolism.
		PPARG	[191]	PPARgamma is located primarily in the adipose tissue, lymphoid tissue, colon, liver and heart and is thought to regulate adipocyte differentiation and glucose homeostasis.
		NR1H3	[192]	The NR1 family members are key regulators of macrophage function, controlling transcriptional programs involved in lipid homeostasis and inflammation. This protein is highly expressed in visceral organs, including liver, kidney and intestine.
		SLC27A5		It is capable of activating very long-chain fatty-acids containing 24- and 26-carbons. It is expressed in liver and associated with endoplasmic reticulum but not with peroxisomes. Its primary role is in fatty acid elongation or complex lipid synthesis rather than in degradation. Up-regulated in colorectal carcinoma.
	Longterm depression
Up-reg		IGF1	[184, 185]	The protein encoded by this gene is similar to insulin in function and structure and is a member of a family of proteins involved in mediating growth and development.
		GRIA3		AMPA receptors mediate fast excitatory synaptic transmission in the CNS and play a key role in hippocampal synaptic long-term potentiation (LTP) and depression (LTD). Involved in cell survival.
		GRIA1		Down-regulated with age and is involved in neuronal development [193, 194]
		GUCY1A2	[195]	Key physiological roles for guanylyl cyclases include regulation of cell hyperplasia, hypertrophy, migration, extracellular matrix production, cell differentiation and tumor progression. In addition, guanylyl cyclases mediate important communication between the heart, intestine and kidney to regulate blood volume and Na+ balance. Involved in colon cancer [195].
		PRKG1	[196, 197]	[196] - Up-regulates CDKIs. [197] - Present in high levels in young compared to senescent human diploid fibroblasts. The PRKG1 proteins play a central role in regulating cardiovascular and neuronal functions in addition to relaxing smooth muscle tone, preventing platelet aggregation, and modulating cell growth.
Down-reg		CACNA1A		Voltage-gated calcium channels (CaV) are present in the membrane of most excitable cells and mediate calcium influx in response to depolarisation. They regulate intracellular processes such as contraction, secretion, neurotransmission and gene expression.
		GUCY1B3	[195]	Key physiological roles for guanylyl cyclases include regulation of cell hyperplasia, hypertrophy, migration, extracellular matrix production, cell differentiation and tumor progression. In addition, guanylyl cyclases mediate important communication between the heart, intestine and kidney to regulate blood volume and Na+ balance. Involved in colon cancer [195] - Down-regulated in senescent fibrob…
		PRKG2	[196]	Up-regulates expression of p21 and p27.

## Sheet: MRC-5 Up-regulated pathways
Gene regulation	Pathways	Gene	Link with senescence / aging (in blue)	Function; role/association in/ - cell proliferation - senescence - cell cycle arrest - tumor - apoptosis
	TGF-beta signaling pathway
Up-reg		TGFB2	[84]	[84] reveals that over-expression of this gene results in cell cycle arrest or senescence. TGF-beta 2 has suppressive effects on interleukin-2 dependent T-cell growth. Gene encodes a member of TGFB family of proteins which are multifunctional peptides that regulate proliferation, differentiation, adhesion, migration, and other functions in many cell types by transducing their signal through combi…
Down-reg		Id1, Id3	[90-92]	Down-regulation of ID1 and ID3 expression with senescence was detected in BJ foreskin, WS1 fetal skin, and LF1 lung human fibroblasts [90]
		MYC	[138, 143]	[143] - Reveals reduced MYC expression increasing lifespan where as [138] shows a down-regulation of this gene on senescence.
		Id4	[141]	Promotes senescence.
		SMAD1	[198]	RAS activated cells senesced with nuclear accumulation of SMAD 1, 5, 8.
	NOD like receptor signaling pathway
Down-reg		CXCL1	[199, 200]	Senescence associated gene. Has chemotactic activity for neutrophils. May play a role in inflammation and exerts its effects on endothelial cells in an autocrine fashion.
		IL8, IL6	[50, 55, 136, 137]	Secreted during senescence.
		IL1B	[139, 140, 142]	Cytokines are proteinaceous signaling compounds that are major mediators of the immune response. They control many different cellular functions including proliferation, differentiation and cell survival/apoptosis but are also involved in several pathophysiological processes including viral infections and autoimmune diseases.
		CXCL2	[201, 202]	Associated with senescence.
		TNFAIP3		This gene was identified as a gene whose expression is rapidly induced by the tumor necrosis factor (TNF). The protein encoded by this gene is a zinc finger protein and ubiqitin-editing enzyme, and has been shown to inhibit NF-kappa B activation as well as TNF-mediated apoptosis. The encoded protein, which has both ubiquitin ligase and deubiquitinase activities, is involved in the cytokine-mediat…
		NFKB1A	[203]	NF-kappaB (nuclear factor-kappa B) is a rapidly acting primary transcription factor found in all cell types. It is involved in cellular responses to stimuli such as cytokines and stress and plays a key role in regulating the immune response to infection.
		PSTPIP1		The protein encoded by this gene binds to the cytoplasmic tail of CD2, an effector of T cell activation and adhesion, negatively affecting CD2-triggered T cell activation [204].
